# Supplementary material for: Biochemical and Structural Characterization of a Highly Glucose-Tolerant β-Glucosidase from the Termite Reticulitermes perilucifugus
Source: Int J Mol Sci. 2025 Mar 28;26(7):3118. doi: 10.3390/ijms26073118 (PMC11989107; doi:10.3390/ijms26073118)
Supplement: Supplementary file 1 [file ijms-26-03118-s001.zip]

Archive with 1 entries (1 files):
- ijms-3550050-supplementary.pdf
